# Supplementary material for: Influence of Solvent-Dependent Morphology on Molecular Doping and Charge Transport in Conductive Thiophene Polymer
Source: Materials (Basel). 2022 May 4;15(9):3293. doi: 10.3390/ma15093293 (PMC9105990; doi:10.3390/ma15093293)
Supplement: Supplementary file 1 [file materials-15-03293-s001.zip]

Archive with 1 entries (1 files):
- materials-1696309-supplementary.pdf
